# Supplementary material for: Potency of Hexaconazole to Disrupt Endocrine Function with Sex Hormone-Binding Globulin
Source: Int J Mol Sci. 2023 Feb 15;24(4):3882. doi: 10.3390/ijms24043882 (PMC9964258; doi:10.3390/ijms24043882)
Supplement: Supplementary file 1 [file ijms-24-03882-s001.zip]

Archive with 1 entries (1 files):
- ijms-2123456-supplementary.pdf
